# Supplementary material for: Virus-Host Coevolution: Common Patterns of Nucleotide Motif Usage in Flaviviridae and Their Hosts
Source: PLoS One. 2009 Jul 20;4(7):e6282. doi: 10.1371/journal.pone.0006282 (PMC2707012; doi:10.1371/journal.pone.0006282)
Supplement: Table S1 — This table contains all species used in this study. (0.03 MB XLS) [file pone.0006282.s001.xls]

## Sheet: virus_list
Virus	Acronym	lineage	Host	Vector	Accession number
Apoi virus	APOIV	Viruses; ssRNA viruses; ssRNA positive-strand viruses, no DNA stage; Flaviviridae; Flavivirus; Rio Bravo virus group	Mammal	none	NC_003676
Border disease virus	BORV	Viruses ; ssRNA viruses ; ssRNA positive-strand viruses, no DNA stage ; Flaviviridae ; Pestivirus ; Border disease virus ; Border disease virus 1	Mammal	none	NC_003679
Bovine viral diarrhea virus 1	BVDV 1	Viruses; ssRNA viruses; ssRNA positive-strand viruses, no DNA stage; Flaviviridae; Pestivirus	Mammal	none	NC_001461
Bovine viral diarrhea virus 2	BVDV 2	Viruses ; ssRNA viruses ; ssRNA positive-strand viruses, no DNA stage ; Flaviviridae ; Pestivirus ; Bovine viral diarrhea virus 2	Mammal	none	NC_002032
Bussuquara virus	BSQV	Viruses ; ssRNA viruses ; ssRNA positive-strand viruses, no DNA stage ; Flaviviridae ; Flavivirus ; unclassified Flavivirus ; Bussuquara virus	Mammal	Insect	NC_009026
Cell fusing agent virus	CFAV	Viruses ; ssRNA viruses ; ssRNA positive-strand viruses, no DNA stage ; Flaviviridae ; Flavivirus ; unclassified Flavivirus ; Cell fusing agent virus	none	Insect	NC_001564
Classical swine fever virus	CSFV	Viruses ; ssRNA viruses ; ssRNA positive-strand viruses, no DNA stage ; Flaviviridae ; Pestivirus ; Classical swine fever virus	Mammal	none	NC_002657
Culex flavivirus	CULV	Viruses ; ssRNA viruses ; ssRNA positive-strand viruses, no DNA stage ; Flaviviridae ; Flavivirus ; unclassified Flavivirus ; Culex flavivirus	none	Insect	NC_008604
Dengue type 1 virus	DENV 1	Viruses ; ssRNA viruses ; ssRNA positive-strand viruses, no DNA stage ; Flaviviridae ; Flavivirus ; Dengue virus group ; Dengue virus ; Dengue virus type 1	Mammal	Insect	U88536
Dengue type 2 virus	DENV 2	Viruses ; ssRNA viruses ; ssRNA positive-strand viruses, no DNA stage ; Flaviviridae ; Flavivirus ; Dengue virus group ; Dengue virus ; Dengue virus type 2	Mammal	Insect	NC_001474
Dengue type 3 virus	DENV 3	Viruses ; ssRNA viruses ; ssRNA positive-strand viruses, no DNA stage ; Flaviviridae ; Flavivirus ; Dengue virus group ; Dengue virus ; Dengue virus type 3	Mammal	Insect	NC_001475
Dengue type 4 virus	DENV 4	Viruses ; ssRNA viruses ; ssRNA positive-strand viruses, no DNA stage ; Flaviviridae ; Flavivirus ; Dengue virus group ; Dengue virus ; Dengue virus type 4	Mammal	Insect	NC_002640
Entebbe bat virus	ENTV	Viruses; ssRNA viruses; ssRNA positive-strand viruses, no DNA stage; Flaviviridae; Flavivirus; Rio Bravo virus group	Mammal	none	NC_008718
Giraffe pestivirus	GIRV 1	Viruses ; ssRNA viruses ; ssRNA positive-strand viruses, no DNA stage ; Flaviviridae ; Pestivirus ; unclassified Pestivirus ; Pestivirus Giraffe-1	Mammal	none	NC_003678
Hepatitis C virus	HEPV C	Viruses ; ssRNA viruses ; ssRNA positive-strand viruses, no DNA stage ; Flaviviridae ; Hepacivirus ; Hepatitis C virus	Mammal	none	AF009606
Hepatitis GB B virus	HEPV GB B	Viruses ; ssRNA viruses ; ssRNA positive-strand viruses, no DNA stage ; Flaviviridae ; unclassified Flaviviridae ; Hepatitis GB virus B	Mammal	none	NC_001655
Hepatitis GB C virus	HEPV GB C	Viruses ; ssRNA viruses ; ssRNA positive-strand viruses, no DNA stage ; Flaviviridae ; Hepacivirus ; Hepatitis GB virus C	Mammal	none	NC_001710
Iguape virus	IGUV	Viruses ; ssRNA viruses ; ssRNA positive-strand viruses, no DNA stage ; Flaviviridae ; Flavivirus ; unclassified Flavivirus ; Iguape virus	Mammal	Insect	NC_009027
Ilheus virus	ILHV	Viruses; ssRNA viruses; ssRNA positive-strand viruses, no DNA stage; Flaviviridae; Flavivirus; mosquito-borne viruses; Ilheus virus	Mammal	Insect	NC_009028
Japanese encephalitis virus	JEV	Viruses ; ssRNA viruses ; ssRNA positive-strand viruses, no DNA stage ; Flaviviridae ; Flavivirus ; Japanese encephalitis virus group ; Japanese encephalitis virus	Mammal	Insect	NC_001437
Kamiti River virus	KRV	Viruses; ssRNA viruses; ssRNA positive-strand viruses, no DNA stage; Flaviviridae; Flavivirus; unclassified Flavivirus; Kamiti River virus	None	Insect	NC_005064
Karshi virus	KARV	Viruses; ssRNA viruses; ssRNA positive-strand viruses, no DNA stage; Flaviviridae; Flavivirus; tick-borne encephalitis virus group; Royal Farm virus; Karshi virus	Mammal	Arachnida	NC_006947
Kokobera virus	KOKV	Viruses; ssRNA viruses; ssRNA positive-strand viruses, no DNA stage; Flaviviridae; Flavivirus; Kokobera virus group; Kokobera virus	Mammal	Insect	NC_009029
Langat virus	LGTV	Viruses; ssRNA viruses; ssRNA positive-strand viruses, no DNA stage; Flaviviridae; Flavivirus; tick-borne encephalitis virus group; Langat virus	Mammal	Arachnida	NC_003690
Louping ill virus	LIV	Viruses; ssRNA viruses; ssRNA positive-strand viruses, no DNA stage; Flaviviridae; Flavivirus; tick-borne encephalitis virus group; Louping ill virus	Mammal	Arachnida	NC_001809
Modoc virus	MODV	Viruses; ssRNA viruses; ssRNA positive-strand viruses, no DNA stage; Flaviviridae; Flavivirus; Modoc virus group; Modoc virus	Mammal	none	NC_003635
Montana myotis leukoencephalitis virus	MMLV	Viruses; ssRNA viruses; ssRNA positive-strand viruses, no DNA stage; Flaviviridae; Flavivirus; unclassified Flavivirus; Montana myotis leukoencephalitis virus	Mammal	none	NC_004119
Murray valley encephalitis virus	MVEV	Viruses; ssRNA viruses; ssRNA positive-strand viruses, no DNA stage; Flaviviridae; Flavivirus; Japanese encephalitis virus group; Murray Valley encephalitis virus	Mammal	Insect	NC_000943
Omsk hemorragic fever virus	OHFV	Viruses; ssRNA viruses; ssRNA positive-strand viruses, no DNA stage; Flaviviridae; Flavivirus; tick-borne encephalitis virus group; Omsk hemorrhagic fever virus	Mammal	Arachnida	NC_005062
Powassan virus	POWV	Viruses; ssRNA viruses; ssRNA positive-strand viruses, no DNA stage; Flaviviridae; Flavivirus; tick-borne encephalitis virus group; Powassan virus	Mammal	Arachnida	NC_003687
Reindeer 1 pestivirus	REIV	Viruses; ssRNA viruses; ssRNA positive-strand viruses, no DNA stage; Flaviviridae; Pestivirus; Border disease virus; Border disease virus 2; Pestivirus Reindeer-1	Mammal	none	NC_003677
Rio bravo virus	RBV	Viruses; ssRNA viruses; ssRNA positive-strand viruses, no DNA stage; Flaviviridae; Flavivirus; Rio Bravo virus group; Rio Bravo virus	Mammal	none	NC_003675
Sepik virus	SEPV	Viruses; ssRNA viruses; ssRNA positive-strand viruses, no DNA stage; Flaviviridae; Flavivirus; mosquito-borne viruses; Sepik virus	Mammal	Insect	NC_008719
Tamana bat virus	TABV	Viruses; ssRNA viruses; ssRNA positive-strand viruses, no DNA stage; Flaviviridae; Flavivirus; unclassified Flavivirus	Mammal	none	NC_003996
Tick-borne encephalitis virus	TBEV	Viruses; ssRNA viruses; ssRNA positive-strand viruses, no DNA stage; Flaviviridae; Flavivirus; tick-borne encephalitis virus group; Tick-borne encephalitis virus	Mammal	Arachnida	NC_001672
Usutu virus	USUV	Viruses; ssRNA viruses; ssRNA positive-strand viruses, no DNA stage; Flaviviridae; Flavivirus; Japanese encephalitis virus group; Usutu virus	Mammal and birds	Insect	NC_006551
West nile virus	WNV	Viruses ; ssRNA viruses ; ssRNA positive-strand viruses, no DNA stage ; Flaviviridae ; Flavivirus ; Japanese encephalitis virus group ; West Nile virus	Mammal	Insect	NC_001563
Yellow fever virus	YFV	Viruses; ssRNA viruses; ssRNA positive-strand viruses, no DNA stage; Flaviviridae; Flavivirus; Yellow fever virus group	Mammal	Insect	NC_002031
Yokose virus	YOKV	Viruses; ssRNA viruses; ssRNA positive-strand viruses, no DNA stage; Flaviviridae; Flavivirus; Ntaya virus group; Yokose virus	Mammal	none	NC_005039
NKV flavivirus
pestivirus
Insect-borne flavivirus
Insect-only Flavivirus
hepacivirus
Tick-borne flavivirus

## Sheet: host_list
Host	NCBI tax ID	Total sequences	Valid Sequences
Aedes aegypti	7159	14856	7254
Aedes albopictus	7160	162	132
Bos taurus	9913	21180	15716
Canis familiaris	9615	32439	30006
Culex pipiens	7175	96	41
Culex quinquefasciatus	7176	19401	11024
Gallus gallus	9031	18003	6806
Homo sapiens	9606	33536	28000
Macaca mulatta	9544	35317	30147
Mus musculus	10090	24433	22825
Ovis aries	9940	300	291
Sus scrofa	9823	1334	1256
Taeniopygia guttata	59729	12023	7358
